# Supplementary material for: Single-Step Fabrication of Au-Fe-BaTiO3 Nanocomposite Thin Films Embedded with Non-Equilibrium Au-Fe Alloyed Nanostructures
Source: Nanomaterials (Basel). 2022 Oct 3;12(19):3460. doi: 10.3390/nano12193460 (PMC9565752; doi:10.3390/nano12193460)
Supplement: Supplementary file 1 [file nanomaterials-12-03460-s001.zip]

Archive with 1 entries (1 files):
- nanomaterials-1924250-supplementary.pdf
